# Supplementary material for: On the Inverse Correlation of Protein and Oil: Examining the Effects of Altered Central Carbon Metabolism on Seed Composition Using Soybean Fast Neutron Mutants
Source: Metabolites. 2019 Dec 28;10(1):18. doi: 10.3390/metabo10010018 (PMC7022410; doi:10.3390/metabo10010018)
Supplement: Supplementary file 1 [file metabolites-10-00018-s001.zip]

Archive with 3 entries (3 files):
- Figure S1.tif
- Figure S2.tif
- Supplementary tables.docx
